# Supplementary material for: Identification of an Autophagy-Related Pair Signature for Predicting Prognoses and Immune Activity in Pancreatic Adenocarcinoma
Source: Front Immunol. 2021 Dec 9;12:743938. doi: 10.3389/fimmu.2021.743938 (PMC8695429; doi:10.3389/fimmu.2021.743938)
Supplement: Supplementary file 2 [file Table_1.xlsx]

## Sheet: gene list
Gene Symbol
ADRA1A
ADRB2
AKT1
AKT1S1
AMBRA1
ARL13B
ATF6
ATG10
ATG101
ATG12
ATG13
ATG14
ATG16L1
ATG3
ATG4A
ATG4B
ATG4C
ATG4D
ATG5
ATG7
ATG9A
ATG9B
ATM
BAD
BAG3
BCL2
BCL2L11
BECN1
BECN2
BMF
BNIP3
BNIP3L
C9orf72
CALCOCO2
CAMKK2
CETN1
CFTR
CHMP2A
CHMP2B
CHMP3
CHMP4A
CHMP4B
CHMP4C
CHMP6
CHMP7
CLEC16A
CPTP
CSNK2A1
CSNK2A2
CSNK2B
CTSA
DAP
DAPK1
DAPL1
DCN
DEPTOR
DHRSX
DYNC1H1
DYNC1I1
DYNC1I2
DYNC1LI1
DYNC1LI2
DYNLL1
DYNLL2
EEF1A1
EIF2AK4
EIF4G1
EIF4G2
ELAPOR1
EPAS1
EPM2A
FBXO7
FEZ1
FEZ2
FLCN
FOXK1
FOXK2
FOXO1
FOXO3
FUNDC1
FYCO1
GABARAP
GABARAPL1
GABARAPL2
GATA4
GFAP
GNAI3
GOLGA2
GPSM1
GSK3A
GSK3B
HBB
HDAC6
HERC1
HGF
HIF1A
HMGB1
HMOX1
HSF1
HSP90AA1
HSP90AB1
HSPA8
HSPB8
HTR2B
HTT
IFNA1
IFNA10
IFNA13
IFNA14
IFNA16
IFNA17
IFNA2
IFNA21
IFNA4
IFNA5
IFNA6
IFNA7
IFNA8
IFNG
IFT88
IKBKG
IL10
IL10RA
IL4
INS
IRGM
KAT5
KDM4A
KDR
KIF25
KLHL22
LACRT
LAMP2
LAMTOR1
LAMTOR2
LAMTOR3
LAMTOR4
LAMTOR5
LARP1
LEP
LEPR
LRRK2
LRSAM1
LZTS1
MAP1LC3A
MAP1LC3B
MAP1LC3C
MAP3K7
MAPK3
MCL1
MEFV
MET
MFN1
MFN2
MID2
MIR199A1
MIRLET7B
MLST8
MT3
MTDH
MTERF3
MTM1
MTMR14
MTMR3
MTMR8
MTMR9
MTOR
MVB12A
MVB12B
NBR1
NOD1
NOD2
NPC1
NPRL2
NRBP2
NUPR1
OPTN
ORMDL3
PAFAH1B2
PARK7
PCNT
PEX5
PGAM5
PHB2
PHF23
PIK3C2A
PIK3C3
PIK3CA
PIK3CB
PIK3R4
PIM2
PINK1
PIP4K2A
PIP4K2B
PIP4K2C
PLEKHF1
PLIN2
PLIN3
PLK2
PLK3
POLDIP2
PRKAA1
PRKAA2
PRKAB1
PRKAB2
PRKAG1
PRKAG2
PRKAG3
PRKD1
PRKN
PTPN22
QSOX1
RAB3GAP1
RAB3GAP2
RALB
RASIP1
RB1CC1
RHEB
RIPK2
RNASE1
RNF152
RNF41
RNF5
ROCK1
RPS27A
RPTOR
RRAGA
RRAGB
RRAGC
RRAGD
RUBCN
RUFY4
SCFD1
SCOC
SEC22B
SESN1
SESN2
SESN3
SH3BP4
SH3GLB1
SIRT1
SIRT2
SLC38A9
SMCR8
SMG1
SNCA
SNRNP70
SPTLC1
SPTLC2
SQSTM1
SRC
STAT3
STING1
STK11
SUPT5H
SVIP
TAB2
TAB3
TBC1D14
TBK1
TFEB
TICAM1
TIGAR
TLK2
TMEM39A
TMEM39B
TMEM59
TOMM20
TOMM22
TOMM40
TOMM5
TOMM6
TOMM7
TOMM70
TP53
TP53INP1
TP53INP2
TPCN1
TREM2
TRIM13
TRIM14
TRIM21
TRIM22
TRIM27
TRIM34
TRIM38
TRIM5
TRIM6
TRIM65
TRIM68
TRIM8
TRIML1
TRIML2
TSC1
TSC2
TSG101
TSPO
TUBA1A
TUBA1B
TUBA1C
TUBA3C
TUBA3D
TUBA3E
TUBA4A
TUBA4B
TUBA8
TUBAL3
TUBB1
TUBB2A
TUBB2B
TUBB3
TUBB4A
TUBB4B
TUBB6
TUBB8
TUBB8B
UBA52
UBAP1
UBB
UBC
UBE2N
UBE2V1
UBQLN4
UFL1
ULK1
ULK2
ULK3
USP30
USP36
UVRAG
VCP
VDAC1
VIM
VPS13D
VPS28
VPS37A
VPS37B
VPS37C
VPS37D
WAC
WASHC1
WDR45
WDR45B
WDR6
WIPI1
WIPI2
ZC3H12A
ZKSCAN3

## Sheet: gene sets
Name	Number of genes	Description	Source	Species	Provider
KEGG_REGULATION_OF_AUTOPHAGY	35	Regulation of autophagy	C2 CP	Homo sapiens	Kyoto Encyclopedia of Genes and Genomes
REACTOME_AUTOPHAGY	151	Autophagy	C2 CP	Homo sapiens	Reactome
REACTOME_CHAPERONE_MEDIATED_AUTOPHAGY	22	Chaperone Mediated Autophagy	C2 CP	Homo sapiens	Reactome
REACTOME_SELECTIVE_AUTOPHAGY	82	Selective autophagy	C2 CP	Homo sapiens	Reactome
WP_AUTOPHAGY	30	Autophagy	C2 CP	Homo sapiens	WikiPathwa
GOBP_NEGATIVE_REGULATION_OF_AUTOPHAGY	83	Any process that stops, prevents, or reduces the frequency, rate or extent of autophagy. Autophagy is the process in which cells digest parts of their own cytoplasm. [GOC:dph, GOC:tb]	C5 GO	Homo sapiens	Gene Ontology Consortium
GOBP_POSITIVE_REGULATION_OF_AUTOPHAGY	120	Any process that activates, maintains or increases the rate of autophagy. Autophagy is the process in which cells digest parts of their own cytoplasm. [GOC:dph, GOC:tb]	C5 GO	Homo sapiens	Gene Ontology Consortium
