# Supplementary material for: Identification of an Autophagy-Related Pair Signature for Predicting Prognoses and Immune Activity in Pancreatic Adenocarcinoma
Source: Front Immunol. 2021 Dec 9;12:743938. doi: 10.3389/fimmu.2021.743938 (PMC8695429; doi:10.3389/fimmu.2021.743938)
Supplement: Supplementary file 3 [file Table_2.xlsx]

## Sheet: Sheet1
MAP1LC3C
TAB2
CALCOCO2
SNCA
TOMM22
BMF
LRSAM1
TOMM40
TRIM5
RRAGB
AMBRA1
DYNC1LI2
ATG4D
ATG9B
MTMR9
PIK3R4
TUBA4A
TOMM6
NOD1
EPM2A
AKT1S1
FEZ2
WAC
DAPL1
NPC1
SH3BP4
UBB
WDR6
SIRT2
TUBA1A
CHMP4C
VPS37A
TRIM68
SNRNP70
ULK1
TRIM21
GSK3A
GABARAPL2
PTPN22
BCL2
MFN2
CHMP6
KIF25
SLC38A9
VCP
VPS37B
C9orf72
DYNC1LI1
IFT88
HSPB8
GNAI3
RIPK2
LARP1
VIM
ATM
MCL1
HTT
SESN2
UBC
PLIN2
IKBKG
SVIP
WIPI2
GOLGA2
MAP1LC3A
PIM2
RAB3GAP1
TBK1
SQSTM1
MTMR8
PRKAB2
SEC22B
EEF1A1
KDR
SESN3
PLK2
TSPO
IFNA10
WDR45
UBE2N
IL10
GPSM1
SESN1
MFN1
RPTOR
RNF41
PRKAA1
RRAGA
STAT3
VPS37C
UVRAG
VPS28
TSG101
GFAP
ULK3
ATG16L1
PRKAG1
PIP4K2B
MT3
HSPA8
SCFD1
FEZ1
SRC
MAP3K7
BNIP3L
MID2
PHF23
TOMM20
GABARAP
PLK3
BNIP3
DYNC1I2
VPS13D
HSP90AA1
TUBB2A
KLHL22
PRKD1
NRBP2
FUNDC1
PCNT
MEFV
FOXK2
RASIP1
RALB
KDM4A
CHMP2A
TAB3
TRIML2
TFEB
TUBAL3
ORMDL3
TRIM65
TP53INP2
LZTS1
RNF5
PGAM5
ATG4C
HIF1A
DYNC1I1
ULK2
DAPK1
RHEB
LRRK2
IL4
HSP90AB1
STK11
NOD2
TICAM1
TUBA1B
MTOR
ATG5
VPS37D
EIF4G1
ROCK1
OPTN
SPTLC2
PAFAH1B2
HSF1
CHMP7
FOXO1
RB1CC1
HBB
FYCO1
PIK3C3
ATG9A
HTR2B
TUBB6
MTMR3
GATA4
TPCN1
PARK7
DYNLL1
LACRT
LAMP2
TRIML1
IFNA21
UBQLN4
RPS27A
TSC2
CETN1
PRKAG3
UBAP1
FOXK1
BCL2L11
PIP4K2C
PRKAB1
EIF4G2
TUBB1
SMCR8
LEP
ARL13B
PHB2
RRAGC
KAT5
ATG3
TRIM6
ATG4A
DCN
HMGB1
USP30
SCOC
SH3GLB1
SUPT5H
DYNLL2
TRIM27
PRKAG2
CFTR
CLEC16A
DAP
AKT1
CSNK2B
BAG3
SMG1
HERC1
HMOX1
TSC1
RNASE1
TP53
CTSA
TRIM22
BAD
GABARAPL1
RUFY4
TUBB3
CHMP4B
TRIM13
UBA52
PIK3CB
MTMR14
TMEM59
ADRA1A
CHMP2B
FBXO7
TUBB2B
IL10RA
TOMM5
TLK2
ATG4B
ZC3H12A
IFNG
TP53INP1
TRIM38
RRAGD
PINK1
ATG10
MAP1LC3B
PLIN3
ATG7
TRIM14
POLDIP2
RAB3GAP2
TUBA1C
PEX5
USP36
TUBB8
IFNA6
EPAS1
CHMP4A
TBC1D14
SPTLC1
IFNA2
TUBA3C
ADRB2
MAPK3
HDAC6
MET
CSNK2A2
GSK3B
TREM2
RNF152
TMEM39B
PLEKHF1
ATG12
MTM1
NUPR1
PIK3C2A
LEPR
IFNA5
IFNA16
PRKAA2
TUBA8
PIK3CA
WIPI1
EIF2AK4
IFNA4
CAMKK2
TMEM39A
DYNC1H1
NBR1
NPRL2
FLCN
PIP4K2A
MTDH
SIRT1
ZKSCAN3
HGF
MLST8
ATF6
QSOX1
BECN1
TRIM8
