# Supplementary material for: Identification of an Autophagy-Related Pair Signature for Predicting Prognoses and Immune Activity in Pancreatic Adenocarcinoma
Source: Front Immunol. 2021 Dec 9;12:743938. doi: 10.3389/fimmu.2021.743938 (PMC8695429; doi:10.3389/fimmu.2021.743938)
Supplement: Supplementary file 4 [file Table_3.xlsx]

## Sheet: Sheet1
Id	Survival time（years）	Survival status	riskScore	Risk group	Age	Sex	Grade	Stage	T-staging	M-staging	N-staging
TCGA-2J-AAB1	0.180822	dead	0.582825	high	65	1	3	2	3	0	1
TCGA-2J-AAB4	1.99726	live	-0.0883117	low	48	1	2	2	2	0	1
TCGA-2J-AAB6	0.80274	dead	1.17169	high	75	1	2	2	3	0	0
TCGA-2J-AAB8	0.219178	live	-0.0968326	low	71	1	3	2	3	0	1
TCGA-2J-AAB9	1.71781	dead	0.241589	low	70	0	1	2	3	0	1
TCGA-2J-AABA	1.66301	dead	0.326374	low	55	1	2	2	3	0	1
TCGA-2J-AABE	1.85205	live	-0.61775	low	73	1	2	2	3	0	0
TCGA-2J-AABF	1.89315	dead	0.853218	high	73	1	3	2	3	0	1
TCGA-2J-AABH	1.85479	live	0.264855	low	61	1	3	2	3	0	0
TCGA-2J-AABI	2.65479	live	0.00840429	low	55	0	3	2	3	0	0
TCGA-2J-AABK	1.32603	live	-0.871901	low	71	1	2	2	3	0	1
TCGA-2J-AABO	1.20548	live	0.764907	high	43	1	2	2	3	0	1
TCGA-2J-AABP	0.972603	live	-1.45132	low	58	0	4	2	3	0	1
TCGA-2J-AABR	1.2	live	-0.0944317	low	60	0	3	2	3	0	0
TCGA-2J-AABT	0.873973	live	-0.880422	low	72	0	2	2	3	0	1
TCGA-2J-AABU	0.758904	dead	0.724383	high	56	1	3	2	3	0	1
TCGA-2J-AABV	1.7863	dead	-0.806855	low	74	1	4	2	3	0	1
TCGA-2L-AAQA	0.391781	dead	0.332494	high	76	1	2	2	3	unknown	1
TCGA-2L-AAQE	1.87397	dead	1.26	high	56	1	2	2	3	0	1
TCGA-2L-AAQI	0.282192	dead	0.576012	high	66	1	3	2	3	unknown	1
TCGA-2L-AAQJ	1.07945	dead	-0.24452	low	49	0	2	3	4	unknown	0
TCGA-2L-AAQL	0.8	dead	-0.61775	low	82	1	3	2	3	unknown	1
TCGA-2L-AAQM	3.78904	live	-1.45132	low	52	1	1	2	3	unknown	1
TCGA-3A-A9I5	4.91507	live	-0.968522	low	57	1	1	unknow	unknow	unknown	0
TCGA-3A-A9I7	3.62466	live	-0.0468555	low	45	1	2	2	3	unknown	1
TCGA-3A-A9I9	1.73699	dead	-0.364825	low	67	1	2	2	3	unknown	0
TCGA-3A-A9IB	0.613699	dead	0.756597	high	69	0	3	2	3	unknown	1
TCGA-3A-A9IC	2.02192	dead	-0.346259	low	61	0	2	2	3	unknown	1
TCGA-3A-A9IH	2.79726	live	0.278798	low	66	0	2	1	1	unknown	0
TCGA-3A-A9IJ	5.07945	live	-1.45132	low	65	1	1	1	2	unknown	0
TCGA-3A-A9IL	7.50959	live	-1.45132	low	39	0	1	1	1	unknown	unknow
TCGA-3A-A9IN	5.70959	live	-1.45132	low	62	0	2	1	2	unknown	unknown
TCGA-3A-A9IO	5.32055	live	-1.45132	low	55	1	1	unknow	unknow	unknown	unknown
TCGA-3A-A9IR	4.22466	live	-1.45132	low	64	0	1	1	2	unknown	0
TCGA-3A-A9IS	2.73425	live	-1.45132	low	67	1	1	1	2	unknown	0
TCGA-3A-A9IU	1.25479	dead	0.764907	high	65	1	3	2	3	unknown	1
TCGA-3A-A9IV	3.02192	live	-1.19839	low	59	0	1	1	2	unknown	0
TCGA-3A-A9IX	2.8411	live	-0.203498	low	40	1	2	1	1	unknown	0
TCGA-3A-A9IZ	0.843836	dead	0.5216	high	47	1	2	2	3	unknown	1
TCGA-3A-A9J0	2.03562	live	-0.62627	low	75	1	2	2	3	unknown	1
TCGA-3E-AAAY	6.26027	live	-1.13335	low	67	1	3	2	3	unknown	1
TCGA-3E-AAAZ	5.97808	dead	0.303319	low	71	1	2	2	3	unknown	0
TCGA-F2-6879	0.915068	dead	0.547839	high	57	1	2	2	3	0	1
TCGA-F2-6880	0.808219	live	-0.536462	low	70	1	1	2	3	0	1
TCGA-F2-7273	0.986301	live	0.547839	high	54	1	3	2	3	0	1
TCGA-F2-7276	0.591781	dead	0.22987	low	64	1	1	2	3	0	1
TCGA-F2-A44G	0.638356	dead	1.10996	high	79	0	2	2	3	0	1
TCGA-F2-A44H	1.60548	live	-1.45132	low	65	1	2	2	3	0	0
TCGA-F2-A7TX	0.260274	dead	1.42814	high	77	1	3	2	3	0	1
TCGA-F2-A8YN	1.41644	live	0.298201	low	76	1	2	2	3	0	0
TCGA-FB-A4P5	0.490411	dead	-1.45132	low	69	0	2	2	3	unknown	1
TCGA-FB-A4P6	0.994521	live	0.582825	high	54	1	1	2	3	unknown	1
TCGA-FB-A545	1.05479	live	0.494513	high	72	0	2	2	3	0	1
TCGA-FB-A5VM	1.23014	live	-0.571011	low	74	1	3	1	2	0	0
TCGA-FB-A78T	1.0274	dead	0.088195	low	71	0	2	2	3	0	1
TCGA-FB-A7DR	0.967123	dead	0.318065	low	48	1	2	2	3	0	unknown
TCGA-FB-AAPP	1.32877	dead	0.494513	high	71	1	3	2	3	unknown	1
TCGA-FB-AAPQ	3.09589	dead	0.284918	low	65	1	2	2	3	unknown	1
TCGA-FB-AAPS	0.624658	live	-1.45132	low	62	0	2	2	2	unknown	1
TCGA-FB-AAPU	1.04384	dead	0.853218	high	41	0	2	2	3	unknown	0
TCGA-FB-AAPY	2.90137	dead	-0.364825	low	71	1	2	2	2	unknown	1
TCGA-FB-AAPZ	1.96164	live	0.168023	low	54	1	3	2	2	unknown	1
TCGA-FB-AAQ0	1.29589	dead	0.596767	high	68	1	3	2	3	unknown	0
TCGA-FB-AAQ1	0.336986	dead	1.19827	high	49	1	2	2	3	unknown	1
TCGA-FB-AAQ2	0.419178	dead	1.06944	high	81	0	3	2	3	unknown	1
TCGA-FB-AAQ3	0.0849315	dead	0.664617	high	65	0	2	2	3	unknown	1
TCGA-FB-AAQ6	0.668493	dead	0.535249	high	85	1	2	1	1	unknown	0
TCGA-H6-8124	1.07397	live	0.994776	high	56	0	3	2	3	0	1
TCGA-H6-A45N	1.08767	dead	-0.880422	low	88	0	3	2	3	unknown	1
TCGA-H8-A6C1	1.83836	live	-1.45132	low	53	1	2	2	3	unknown	0
TCGA-HV-A5A3	0.350685	dead	0.582825	high	50	1	2	2	3	unknown	unknown
TCGA-HV-A5A4	0.635616	live	-0.465619	low	72	0	2	2	3	unknown	0
TCGA-HV-A5A5	0.791781	live	-0.880422	low	61	0	2	2	3	0	1
TCGA-HV-A5A6	5.57808	dead	0.164355	low	65	0	1	2	3	0	1
TCGA-HV-A7OL	0.690411	live	0.326374	low	70	1	2	2	3	unknown	0
TCGA-HV-A7OP	2.67945	live	-1.12483	low	72	1	unknown	2	3	0	1
TCGA-HV-AA8V	2.52055	live	-0.871901	low	50	1	3	2	3	unknown	1
TCGA-HV-AA8X	1.45753	dead	0.709859	high	75	0	2	2	2	unknown	1
TCGA-HZ-7289	1.81096	dead	0.326374	low	77	1	1	2	3	unknown	1
TCGA-HZ-7918	2.65479	live	0.691199	high	72	1	3	2	3	0	1
TCGA-HZ-7919	1.62466	dead	1.19827	high	52	0	2	2	3	0	1
TCGA-HZ-7920	0.646575	dead	0.141558	low	71	1	2	1	2	unknown	0
TCGA-HZ-7922	0.0109589	live	0.921069	high	61	0	1	2	3	unknown	1
TCGA-HZ-7923	0.860274	live	-0.927998	low	65	1	2	2	3	unknown	0
TCGA-HZ-7924	2.30137	live	0.202783	low	60	0	2	2	3	unknown	0
TCGA-HZ-7925	1.68219	dead	0	low	66	1	2	2	3	unknown	1
TCGA-HZ-7926	1.41918	dead	1.42814	high	57	1	1	2	3	unknown	1
TCGA-HZ-8001	1.93425	live	-1.363	low	69	1	2	3	4	unknown	0
TCGA-HZ-8002	1.00274	dead	0.547839	high	61	1	2	2	3	unknown	1
TCGA-HZ-8003	1.63288	dead	-0.0270866	low	65	0	2	2	3	unknown	1
TCGA-HZ-8005	0.328767	dead	1.11017	high	81	1	3	2	3	unknown	1
TCGA-HZ-8315	0.819178	dead	1.42814	high	54	0	2	2	3	unknown	0
TCGA-HZ-8317	1.03562	dead	0.202783	low	69	0	1	2	3	unknown	1
TCGA-HZ-8519	1.24384	live	-1.12483	low	73	1	3	1	1	unknown	0
TCGA-HZ-8636	1.49315	dead	1.08309	high	58	0	3	4	3	1	0
TCGA-HZ-8637	1.41644	dead	-0.0490447	low	76	0	3	2	3	unknown	1
TCGA-HZ-8638	0.413699	dead	0.547839	high	84	0	unknown	1	1	unknown	0
TCGA-HZ-A49G	1.80822	live	-0.876895	low	58	0	2	2	2	unknown	1
TCGA-HZ-A49H	1.34521	live	-0.854432	low	68	0	2	2	3	unknown	1
TCGA-HZ-A49I	0.843836	dead	0.264855	low	77	1	2	2	3	unknown	1
TCGA-HZ-A4BH	0.531507	live	-0.0407354	low	75	1	3	2	3	unknown	1
TCGA-HZ-A4BK	1.8	live	-0.434865	low	72	1	3	2	3	unknown	1
TCGA-HZ-A77O	0.438356	dead	-0.0676104	low	77	0	2	2	2	unknown	1
TCGA-HZ-A77P	0.90411	live	-1.45132	low	77	1	1	2	3	unknown	1
TCGA-HZ-A77Q	0.090411	live	-0.806855	low	55	0	2	2	3	unknown	1
TCGA-HZ-A8P1	0.0191781	live	0.0757494	low	81	1	1	1	2	unknown	0
TCGA-HZ-A9TJ	1.65205	live	-0.0468555	low	70	1	2	4	3	1	0
TCGA-IB-7644	1.07945	dead	1.42814	high	65	0	2	4	3	1	1
TCGA-IB-7645	4.11507	dead	-0.0230549	low	44	0	1	2	3	0	1
TCGA-IB-7646	0.39726	dead	1.42814	high	60	1	2	2	3	0	1
TCGA-IB-7649	1.27945	dead	0.921069	high	73	0	2	2	3	0	1
TCGA-IB-7651	1.65205	dead	0.373229	high	64	0	2	2	3	0	1
TCGA-IB-7652	1.98356	live	0.277446	low	49	0	2	2	3	0	1
TCGA-IB-7654	1.30411	dead	0.576012	high	80	1	2	2	2	0	1
TCGA-IB-7885	2.67671	live	-0.149947	low	78	0	2	2	3	0	1
TCGA-IB-7886	0.336986	dead	1.42814	high	80	1	3	2	3	0	1
TCGA-IB-7887	0.30137	dead	1.06944	high	62	0	2	2	3	0	1
TCGA-IB-7888	3.64932	dead	0	low	66	0	2	2	3	0	0
TCGA-IB-7889	1.31781	dead	-0.177175	low	85	0	1	2	3	0	1
TCGA-IB-7890	1.63836	dead	0.576012	high	73	1	3	1	2	0	0
TCGA-IB-7891	1.77534	live	0.202783	low	49	0	1	2	3	0	1
TCGA-IB-7893	0.320548	dead	1.42814	high	64	1	3	2	3	0	0
TCGA-IB-7897	1.33151	dead	0.547839	high	53	0	2	2	3	0	1
TCGA-IB-8126	0.205479	live	0.202783	low	79	0	1	3	4	0	1
TCGA-IB-8127	1.43014	live	1.15775	high	59	1	2	2	3	0	1
TCGA-IB-A5SO	1	dead	-0.871901	low	71	1	2	2	3	0	1
TCGA-IB-A5SP	1.32055	live	-0.553931	low	77	1	2	2	3	0	0
TCGA-IB-A5SQ	0.6	dead	-0.751596	low	56	0	2	1	2	0	0
TCGA-IB-A5SS	1.26027	dead	0.812695	high	64	0	3	2	3	0	1
TCGA-IB-A5ST	1.73973	live	-1.28318	low	64	0	2	2	3	0	1
TCGA-IB-A6UF	1.82466	live	0.839781	high	63	1	2	2	3	0	1
TCGA-IB-A6UG	0.112329	dead	0.839569	high	65	1	3	2	3	0	1
TCGA-IB-A7LX	0.684932	dead	0.853218	high	57	1	2	2	3	unknown	1
TCGA-IB-A7M4	1.32329	live	1.06944	high	81	1	3	2	3	unknown	1
TCGA-IB-AAUM	0.0219178	live	-0.553931	low	76	1	3	2	2	0	1
TCGA-IB-AAUN	0.394521	dead	1.42814	high	74	0	2	1	2	0	0
TCGA-IB-AAUO	0.654795	dead	1.19827	high	64	0	3	2	3	0	1
TCGA-IB-AAUP	1.18082	live	-1.19839	low	68	1	2	2	3	0	1
TCGA-IB-AAUQ	0.50137	dead	0.270277	low	50	1	2	2	3	0	1
TCGA-IB-AAUR	0.926027	live	-1.45132	low	67	1	1	2	3	0	1
TCGA-IB-AAUS	0.616438	live	-1.28318	low	84	0	2	2	3	0	1
TCGA-IB-AAUT	0.786301	live	-0.208875	low	65	1	1	2	2	0	1
TCGA-IB-AAUU	0.671233	live	0.535249	high	35	1	3	2	3	0	1
TCGA-IB-AAUV	1.10685	live	-1.45132	low	49	1	2	2	3	0	1
TCGA-IB-AAUW	0.630137	dead	-0.0270866	low	63	0	3	2	3	0	1
TCGA-L1-A7W4	0.761644	dead	0.751469	high	48	0	3	2	3	0	1
TCGA-LB-A7SX	1.07671	dead	-0.0146506	low	74	0	2	2	3	unknown	1
TCGA-LB-A8F3	1.03836	live	-1.12483	low	64	0	1	2	3	unknown	0
TCGA-LB-A9Q5	0.857534	dead	0.764907	high	63	0	3	2	3	unknown	1
TCGA-M8-A5N4	1.6	live	0.535249	high	48	0	2	2	3	0	0
TCGA-OE-A75W	0.731507	dead	-0.364825	low	75	1	1	2	3	0	0
TCGA-PZ-A5RE	1.28767	dead	-0.0468555	low	44	0	3	2	3	unknown	1
TCGA-Q3-A5QY	1.13973	live	-1.45132	low	58	1	2	2	3	unknown	1
TCGA-Q3-AA2A	0.260274	live	0.582825	high	64	0	1	1	3	unknown	1
TCGA-RB-A7B8	1.27671	dead	0.326374	low	81	0	2	2	3	unknown	1
TCGA-RB-AA9M	0.783562	live	-0.115398	low	43	1	3	2	1	unknown	1
TCGA-RL-AAAS	0.0246575	live	-1.12483	low	60	0	2	1	2	0	0
TCGA-S4-A8RM	1.76986	live	0.0757494	low	67	1	3	2	3	unknown	1
TCGA-S4-A8RO	1.43836	live	0.332494	high	75	0	2	2	3	unknown	1
TCGA-S4-A8RP	1.92329	dead	-0.553931	low	77	0	3	2	3	unknown	1
TCGA-US-A774	1.90411	dead	-0.29748	low	76	0	3	2	3	unknown	1
TCGA-US-A776	2.31233	live	-0.718544	low	61	1	2	2	3	unknown	0
TCGA-US-A779	1.4	dead	0.209596	low	54	0	1	2	3	unknown	1
TCGA-US-A77E	1.17808	dead	0.326374	low	73	1	3	2	3	unknown	1
TCGA-US-A77G	0.0328767	dead	0.414686	high	64	1	2	2	3	unknown	1
TCGA-US-A77J	1.55616	dead	-1.45132	low	81	0	2	2	3	unknown	1
TCGA-XD-AAUG	1.15068	live	-1.45132	low	66	0	2	4	3	1	1
TCGA-XD-AAUH	1.08219	live	-1.45132	low	57	0	2	2	3	0	1
TCGA-XD-AAUI	1.00274	dead	0.100536	low	50	0	2	2	3	unknown	1
TCGA-XD-AAUL	1.10959	live	0.326374	low	56	1	2	2	3	unknown	0
TCGA-XN-A8T3	2.60548	live	-0.553931	low	67	1	2	1	2	0	0
TCGA-XN-A8T5	1.9726	live	-0.24452	low	53	0	2	1	2	0	0
TCGA-YB-A89D	0.958904	live	-0.000116643	low	59	1	2	2	3	unknown	1
TCGA-YH-A8SY	1.06301	live	-0.610028	low	73	0	2	unknow	3	unknown	1
TCGA-YY-A8LH	5.52329	live	-0.29748	low	61	0	3	2	3	unknown	1
TCGA-Z5-AAPL	1.27945	live	-0.927998	low	74	0	1	2	3	0	0
